# Supplementary material for: One Year of Recombinant Human Growth Hormone Treatment in Adults with Prader–Willi Syndrome Improves Body Composition, Motor Skills and Brain Functional Activity in the Cerebellum
Source: J Clin Med. 2022 Mar 25;11(7):1831. doi: 10.3390/jcm11071831 (PMC8999376; doi:10.3390/jcm11071831)
Supplement: Supplementary file 1 [file jcm-11-01831-s001.zip]

Archive with 1 entries (1 files):
- jcm-1619253-supplementary.pdf
